# Supplementary material for: Epidemiological Study on Salmonella Prevalence in Sow Herds Using Direct and Indirect Detection Methods
Source: Microorganisms. 2022 Jul 28;10(8):1532. doi: 10.3390/microorganisms10081532 (PMC9413226; doi:10.3390/microorganisms10081532)
Supplement: Supplementary file 1 [file microorganisms-10-01532-s001.zip]

Archive with 1 entries (1 files):
- microorganisms-1796001-supplementary.pdf
